# Supplementary material for: Active Rumen Bacterial and Protozoal Communities Revealed by RNA-Based Amplicon Sequencing on Dairy Cows Fed Different Diets at Three Physiological Stages
Source: Microorganisms. 2021 Apr 2;9(4):754. doi: 10.3390/microorganisms9040754 (PMC8066057; doi:10.3390/microorganisms9040754)
Supplement: Supplementary file 1 [file microorganisms-09-00754-s001.zip]

Archive with 1 entries (1 files):
- microorganisms-1141474-supplementary.xlsx
