# Supplementary material for: Active Rumen Bacterial and Protozoal Communities Revealed by RNA-Based Amplicon Sequencing on Dairy Cows Fed Different Diets at Three Physiological Stages
Source: Microorganisms. 2021 Apr 2;9(4):754. doi: 10.3390/microorganisms9040754 (PMC8066057; doi:10.3390/microorganisms9040754)
Supplement: Supplementary file 1 [file microorganisms-09-00754-s001.zip › microorganisms-1141474-supplementary.xlsx]

## Sheet: Table S2
Table S2. Relative abundance (%) of major eukaryotic taxa during different physiological stages of dairy cows.
K	P	C	O	F	G	S	Physiological stage
Eukaryota							LL	DP	PP	SEM1	p-Value2
	Amoebozoa						0.56	1.35	0.52	0.25	0.33
		Discosea					0.34a	0.02b	0.11ab	0.06	0.008
			Flabellinia				0.32a	0.01b	0.08ab	0.05	0.003
				Dactylopodida			0.32a	0.01b	0.08ab	0.05	0.003
					Angulamoeba		0.32a	0.01b	0.08ab	0.05	0.003
						Angulamoeba fungorum	0.13a	0.00b	0.05a	0.02	0.001
						Uncultured eukaryote	0.20a	0.01b	0.06b	0.03	0.008
			Stygamoebida				0.01	0	0.03	0.01	0.79
				Stygamoebidae			0.01	0	0.03	0.01	0.79
					Vermistella		0.01	0	0.03	0.01	0.79
						Uncultured eukaryote	0.01	0	0.03	0.01	0.79
		Variosea					0.16	0.48	0.3	0.17	0.92
			Rhizomastigida				0.16	0.48	0.3	0.17	0.92
				Rhizomastigidae			0.16	0.48	0.3	0.17	0.92
					Rhizomastix		0.16	0.48	0.3	0.17	0.92
						Rhizomastix libera	0.16	0.48	0.3	0.17	0.92
		Cavosteliida					0.04	0.04	0.03	0.02	0.78
			unclassified Cavosteliida				0.04	0.04	0.03	0.02	0.78
		Dictyostelea					0.02b	0.73a	0.06b	0.11	0.001
			Dictyostelida				0.02b	0.73a	0.06b	0.11	0.001
				Actyosteliidae			0.02b	0.73a	0.06b	0.11	0.001
					Acytostelium		0.02b	0.73a	0.06b	0.11	0.001
						Acytostelium longisorophorum	0.02b	0.73a	0.06b	0.11	0.001
		Archamoebae					0.00b	0.08a	0.02b	0.01	0.003
			Pelobiontida				0.00b	0.08a	0.02b	0.01	0.003
				Entamoebidae			0.00b	0.08a	0.02b	0.01	0.003
					Entamoeba		0.00b	0.08a	0.02b	0.01	0.003
						Entamoeba equi	0.00b	0.08a	0.02b	0.01	0.003
	Ciliophora						97.61a	93.88ab	92.58b	0.85	0.034
		Litostomatea					97.08a	93.37ab	92.52b	0.82	0.045
			Entodiniomorphida				83.34a	62.36b	77.32ab	3.21	0.016
				Buetschliidae			0.64	0.43	0.55	0.3	0.99
					Didesmis		0.64	0.43	0.55	0.3	0.99
						Didesmis ovalis	0.64	0.43	0.55	0.3	0.99
				Cycloposthiidae			0.15	0.02	0.05	0.04	0.39
					Triplumaria		0.15	0.02	0.05	0.04	0.39
						unclassified Triplumaria	0.15	0.02	0.05	0.04	0.39
				Ophryoscolecidae			82.55a	61.85b	76.72ab	3.26	0.02
					Entodinium		82.30a	58.43b	76.26a	3.49	0.007
						Entodinium furca monolobum	40.68	34.27	55.69	4.86	0.24
						Entodinium longinucleatum	34.32	20.64	19.17	3.17	0.24
						Entodinium furca dilobum	6.96	2.84	1.25	1.12	0.07
						unclassified Entodinium	0.34	0.68	0.15	0.13	0.19
					Polyplastron		0.06	1.68	0.23	0.4	0.13
						unclassified Polyplastron	0.06	1.68	0.23	0.4	0.13
					Ophryoscolex		0.14	0.21	0.17	0.07	0.79
						unclassified Ophryoscolex	0.14	0.21	0.17	0.07	0.79
					Ostracodinium		0.01b	0.34a	0.05b	0.06	0.002
						Ostracodinium gracile	0.01b	0.34a	0.05b	0.06	0.002
					Eudiplodinium		0.04b	1.20a	0.01b	0.2	0.004
						Eudiplodinium maggii	0.04b	1.20a	0.01b	0.2	0.004
				Spirodiniidae			0	0.06	0	0.01	0.052
					Spirodinium		0	0.06	0	0.01	0.052
						Spirodinium equi	0	0.06	0	0.01	0.052
			Vestibuliferida				13.73b	31.00a	15.20b	3.08	0.048
				Isotrichidae			13.73b	31.00a	15.20b	3.08	0.048
					Isotricha		12.28	16.73	12.99	2.47	0.59
						unclassified Isotricha	12.28	16.73	12.99	2.47	0.59
					Dasytricha		1.46b	14.28a	2.21b	1.71	<0.001
						unclassified Dasytricha	0.96b	10.55a	1.92b	1.25	<0.001
						Dasytricha ruminantium	0.50b	3.73a	0.29b	0.5	0.002
		unclassified Ciliophora					0.53	0.51	0.06	0.21	0.6
	Chytridiomycota						0.6	2.48	4.44	0.68	0.15
		Neocallimastigomycetes					0.6	2.48	4.44	0.68	0.15
			Neocallimastigales				0.6	2.48	4.44	0.68	0.15
				Neocallimastigaceae			0.6	2.48	4.44	0.68	0.15
					Pecoramyces		0.52	2.27	2.64	0.48	0.24
						Pecoramyces ruminatium	0.52	2.27	2.64	0.48	0.24
					Cyllamyces		0.08	0.22	1.8	0.3	0.054
						Cyllamyces aberensis	0.08	0.22	1.8	0.3	0.054
	Metamonada						0.36	1.08	1.04	0.21	0.16
		Trichomonadea					0.3	0.21	0.34	0.08	0.95
			Trichomonadida				0.08	0.09	0.27	0.07	0.55
				Trichomonadidae			0.08	0.09	0.27	0.07	0.55
					Tetratrichomonas		0.08	0.07	0.27	0.07	0.51
						unclassified Tetratrichomonas	0.08	0.07	0.27	0.07	0.51
					Trichomonas		0	0.02	0	0	0.21
						Trichomonas sp. 5 AP2012	0	0.02	0	0	0.21
			Cristamonadida				0.18	0.12	0.06	0.04	0.4
				Calonymphidae			0.18	0.12	0.06	0.04	0.4
					Snyderella		0.18	0.12	0.06	0.04	0.4
						Snyderella kirbyi	0.18	0.12	0.06	0.04	0.4
			Spirotrichonymphida				0.03	0	0.02	0.01	0.25
				PoolAsymbiontgroup			0.03	0	0.02	0.01	0.25
						Unidentified trichomonad1	0.03	0	0.02	0.01	0.25
		Hypotrichomonadea					0.06b	0.36a	0.05b	0.05	0.005
			Hypotrichomonadida				0.06b	0.36a	0.05b	0.05	0.005
				Hypotrichomonadidae			0.06b	0.36a	0.05b	0.05	0.005
					Trichomitus		0.06b	0.36a	0.05b	0.05	0.005
						Trichomitus sp. 1 ex Geochelone sulcata	0.06b	0.36a	0.05b	0.05	0.005
		Anaeromonadea					0.01	0.51	0.65	0.17	0.087
			Oxymonadida				0.01	0.51	0.65	0.17	0.087
				Saccinobaculidae			0.01	0.51	0.65	0.17	0.087
					Saccinobaculus		0.01	0.51	0.65	0.17	0.087
						Saccinobaculus ambloaxostylus	0.01	0.51	0.65	0.17	0.087
	Rhodophyta						0.81	1.11	1.34	0.25	0.35
		Rhodellophyceae					0.8	1.09	1.32	0.24	0.35
			Porphyridiales				0.8	1.09	1.32	0.24	0.35
				Porphyridiaceae			0.8	1.09	1.32	0.24	0.35
					Porphyridium		0.8	1.09	1.32	0.24	0.35
						Porphyridium sordidum	0.8	1.09	1.32	0.24	0.35
		Bangiophyceae					0.02	0.02	0.02	0.01	0.52
			Bangiales				0.02	0.02	0.02	0.01	0.52
				Bangiaceae			0.02	0.02	0.02	0.01	0.52
					Porphyra		0.02	0.02	0.02	0.01	0.52
						Porphyra sp. PK49	0.02	0.02	0.02	0.01	0.52
1 Standard error of the mean.
2 The significantly different bacterial taxa between physiological stages are indicated by p < 0.05 (ANOVA).
a-c Pairwise comparisons were done by Tukey's test. Means within a row with different superscripts differ significantly (p ≤ 0.05).
Phylum with relative abundance ≥ 1% and top 50 families and genera are shown.

## Sheet: Table S1
Table S1. Relative abundance (%) of major bacterial taxa during different physiological stages of dairy cows.
						Physiological stage
K	P	C	O	F	G	LL	DP	PP	SEM1	p-Value2
Bacteria
	Bacteroidetes					25.09	26.46	25.57	0.88	0.83
		Bacteroidia				18.21	17.92	18.07	0.58	0.98
			Bacteroidales			18.13	17.75	17.93	0.58	0.97
				Prevotellaceae		14.10a	8.31b	13.03a	0.73	<0.001
					Prevotella	13.45a	7.70b	12.37a	0.72	<0.001
					unclassified Prevotellaceae	0.65	0.56	0.65	0.06	0.79
				unclassified Bacteroidales		1.87b	6.17a	2.77b	0.55	<0.001
				Porphyromonadaceae		2.11	3.24	2.08	0.26	0.11
					unclassified Porphyromonadaceae	2.11	3.24	2.08	0.26	0.11
			unclassified Bacteroidia			0.1	0.2	0.1	0.02	0.33
		unclassified Bacteroidetes				6.88	8.54	7.51	0.55	0.48
	Elusimicrobia					0.32b	2.84a	0.25b	0.33	<0.001
		Endomicrobia				0.16b	2.61a	0.14b	0.33	<0.001
			Candidatus Endomicrobium			0.16b	2.61a	0.14b	0.33	<0.001
				unclassified Candidatus Endomicrobium		0.16b	2.61a	0.14b	0.33	<0.001
		Elusimicrobia				0.16	0.23	0.11	0.04	0.52
			Elusimicrobiales			0.2	0.2	0.1	0.04	0.52
				Elusimicrobiaceae		0.16	0.23	0.11	0.04	0.52
					Elusimicrobium	0.16	0.23	0.11	0.04	0.52
	Fibrobacteres					1.58b	2.13b	6.73a	0.82	0.01
		Fibrobacteria				1.58b	2.13b	6.73a	0.82	0.01
			Fibrobacterales			1.58b	2.13b	6.72a	0.82	0.01
				Fibrobacteraceae		1.58b	2.12b	6.71a	0.82	0.011
					Fibrobacter	1.58b	2.12b	6.66a	0.81	0.01
	Firmicutes					11.61	14.33	11.6	0.95	0.42
		Clostridia				8.64	10.84	7.85	0.71	0.22
			Clostridiales			8.19	9.78	7.6	0.67	0.41
				Lachnospiraceae		4.63	2.65	4.2	0.57	0.34
					Pseudobutyrivibrio	0.09	0.07	0.04	0.01	0.32
					Lachnospiracea incertae sedis	0.07	0.04	0.05	0.01	0.76
					unclassified Lachnospiraceae	4.35	2.48	3.94	0.56	0.37
				Ruminococcaceae		2.81b	5.03a	2.36b	0.4	0.006
					Ruminococcus	0.55	0.64	1.02	0.1	0.1
					unclassified Ruminococcaceae	2.25b	4.33a	1.32b	0.4	0.002
				unclassified Clostridiales		0.73b	2.08a	1.02b	0.16	<0.001
			unclassified Clostridia			0.44b	1.06a	0.25b	0.1	<0.001
		unclassified Firmicutes				0.77b	2.80a	1.45b	0.27	0.002
		Negativicutes				1.97	0.5	1.99	0.32	0.092
			Selenomonadales			1.97	0.5	1.99	0.32	0.092
				Veillonellaceae		1.59	0.31	1.49	0.32	0.19
					Dialister	0.19ab	0.00b	0.60a	0.1	0.028
					Selenomonas	0.34a	0.24ab	0.11b	0.04	0.045
					unclassified Veillonellaceae	0.99	0.03	0.69	0.24	0.27
				Acidaminococcaceae		0.36ab	0.19b	0.49a	0.04	0.009
					Succiniclasticum	0.31	0.19	0.3	0.04	0.38
					Acidaminococcus	0.05ab	0.00b	0.19a	0.03	0.03
		Erysipelotrichia				0.23	0.15	0.29	0.03	0.22
			Erysipelotrichales			0.2	0.1	0.3	0.03	0.37
				Erysipelotrichaceae		0.16	0.06	0.21	0.03	0.13
					unclassified Erysipelotrichaceae	0.09	0.06	0.16	0.02	0.24
				unclassified Erysipelotrichales		0.02	0.07	0.04	0.01	0.12
	Proteobacteria					47.60a	28.15b	33.24b	2.59	0.002
		Gammaproteobacteria				44.63a	18.99b	29.26b	3.19	0.001
			Aeromonadales			29.02a	11.14c	20.11b	2	<0.001
				Succinivibrionaceae		29.02a	11.14c	20.11b	2	<0.001
					Ruminobacter	1.24b	4.81a	2.06b	0.51	0.005
					Succinivibrio	0.82	1.14	0.11	0.23	0.18
					Succinimonas	0.03b	1.06a	0.01b	0.16	0.003
					unclassified Succinivibrionaceae	26.93a	4.13c	17.93b	3.51	<0.001
			unclassified Gammaproteobacteria			15.60a	7.82b	9.10ab	1.38	0.037
		unclassified Proteobacteria				2.26	5.92	2.52	0.75	0.08
		Alphaproteobacteria				0.26b	2.60a	1.05b	0.26	<0.001
			unclassified Alphaproteobacteria			0.16b	1.59a	0.31b	0.17	<0.001
			Rhodospirillales			0.09b	1.01a	0.74ab	0.15	0.022
				Rhodospirillaceae		0.01	0.06	0.16	0.04	0.36
					unclassified Rhodospirillaceae	0.01	0.06	0.16	0.04	0.36
				unclassified Rhodospirillales		0.08b	0.95a	0.58ab	0.15	0.04
		Deltaproteobacteria				0.36	0.47	0.33	0.04	0.43
			Desulfovibrionales			0.15	0.12	0.16	0.01	0.49
				Desulfovibrionaceae		0.15	0.12	0.16	0.01	0.49
					unclassified Desulfovibrionaceae	0.15	0.12	0.16	0.01	0.49
			Desulfobacterales			0.20a	0.06b	0.13ab	0.02	0.051
				Desulfobulbaceae		0.20a	0.06b	0.13ab	0.02	0.051
					Desulfobulbus	0.20a	0.06b	0.13ab	0.02	0.051
			unclassified Deltaproteobacteria			0.00b	0.30a	0.00b	0.05	0.022
		Epsilonproteobacteria				0.05b	0.12ab	0.05b	0.01	0.039
			Campylobacterales			0.00b	0.10a	0.10ab	0.01	0.039
				Campylobacteraceae		0.05b	0.12ab	0.05b	0.01	0.039
					Campylobacter	0.05	0.12	0.05	0.01	0.07
	Spirochaetes					5.05b	4.95b	9.98a	0.85	0.012
		Spirochaetia				4.95b	4.87b	9.89a	0.84	0.012
			Spirochaetales			4.95b	4.83b	9.83a	0.84	0.012
				Spirochaetaceae		4.88b	4.77b	9.76a	0.83	0.012
					Treponema	4.76b	4.43b	9.59a	0.83	0.009
					Sphaerochaeta	0.08	0.11	0.08	0.01	0.67
					unclassified Spirochaetaceae	0.03b	0.23a	0.09ab	0.03	0.019
				unclassified Spirochaetales		0.07	0.06	0.07	0.01	0.95
		unclassified Spirochaetes				0.1	0.08	0.1	0.01	0.77
	SR1					0.50b	2.08a	0.79b	0.24	0.011
		SR1 genera incertae sedis				0.50b	2.08a	0.79b	0.24	0.011
			unclassified SR1 genera incertae sedis			0.50b	2.08a	0.79b	0.24	0.011
	Tenericutes					1.22	1.49	1.68	0.2	0.67
		Mollicutes				1.2	1.49	1.68	0.2	0.65
			Anaeroplasmatales			1.14	1.19	1.52	0.18	0.68
				Anaeroplasmataceae		1.14	1.19	1.47	0.19	0.76
					Anaeroplasma	1.01	1.05	1.24	0.19	0.89
					Asteroleplasma	0.12	0.12	0.22	0.03	0.38
			unclassified Mollicutes			0.1	0.3	0.1	0.04	0.061
	unclassified Bacteria					5.79b	12.55a	8.11ab	0.96	0.006
	Verrucomicrobia					0.96b	4.30a	1.69ab	0.54	0.02
		Opitutae				0.94b	3.92a	1.63ab	0.52	0.04
			Opitutales			0	0.1	0.2	0.04	0.33
				unclassified Opitutales		0.04	0.1	0.17	0.04	0.33
			unclassified Opitutae			0.89b	3.80a	1.43ab	0.52	0.044
		unclassified Verrucomicrobia				0.02b	0.38a	0.06b	0.06	0.009
1 Standard error of the mean.
2 The significantly different bacterial taxa between physiological stages are indicated by p < 0.05 (ANOVA).
a-c Pairwise comparisons were done by Tukey's test. Means within a row with different superscripts differ significantly (p ≤ 0.05).
Phylum with relative abundance ≥ 1% and their corresponding families and genera are shown.
